# Supplementary material for: CldU sensitizes BRCA2 reverse-mutated cells to PARP inhibitors
Source: Front Oncol. 2025 Nov 19;15:1626301. doi: 10.3389/fonc.2025.1626301 (PMC12672267; doi:10.3389/fonc.2025.1626301)
Supplement: Supplementary Table 1 — statistical tests of Figure 2A. Test used: Two-way ANOVA with Tukey’s multiple comparisons test. [file DataSheet1.zip]

Archive with 4 entries (4 files):
- Supplementary Table 1.JPEG
- Supplementary Table 2.JPEG
- Supplementary Table 3.JPEG
- Supplementary Table 4.JPEG
